# Supplementary material for: Restrained Eating Is Associated with Lower Cortical Thickness in the Inferior Frontal Gyrus in Adolescents
Source: Brain Sci. 2021 Jul 23;11(8):978. doi: 10.3390/brainsci11080978 (PMC8394556; doi:10.3390/brainsci11080978)
Supplement: Supplementary file 1 [file brainsci-11-00978-s001.zip]

Archive with 1 entries (1 files):
- brainsci-1287876-supplementary.pdf
